# Supplementary material for: Age-Related Changes in Neuroinflammation and Epigenetic Regulation in Mouse Ischemic Stroke Model
Source: Brain Sci. 2025 Jul 28;15(8):810. doi: 10.3390/brainsci15080810 (PMC12384191; doi:10.3390/brainsci15080810)
Supplement: Supplementary file 1 [file brainsci-15-00810-s001.zip]

Archive with 1 entries (1 files):
- brainsci-3740756-supplementary.pdf
